# Supplementary material for: Transcriptomic Signatures Associated with Doxorubicin Treatment in Liposarcoma Reveal Coordinated Regulatory Patterns
Source: Diseases. 2026 Jun 18;14(6):219. doi: 10.3390/diseases14060219 (PMC13297672; doi:10.3390/diseases14060219)
Supplement: Supplementary file 1 [file diseases-14-00219-s001.zip]

Archive with 7 entries (7 files):
- External_validat S6.pdf
- genes overlap GSEA figS1.png
- genes overlap GSEA figS2 overexpressed geens.png
- genes overlap GSEA figS3 underexpresed.png
- genes overlap GSEA figS4 underexpressed geens.png
- Independentdata_validation_ s7.xlsx
- MSigDB_pillar_mapping S5.jpg
