# Supplementary material for: Transcriptomic Signatures Associated with Doxorubicin Treatment in Liposarcoma Reveal Coordinated Regulatory Patterns
Source: Diseases. 2026 Jun 18;14(6):219. doi: 10.3390/diseases14060219 (PMC13297672; doi:10.3390/diseases14060219)
Supplement: Supplementary file 1 [file diseases-14-00219-s001.zip › Independentdata_validation_ s7.xlsx]

## Sheet: Summary
Validation layer	Genes assessed	Concordant with current GSE12972 direction	Predicted concordant after direction correction
1. Daigeler 2008 RT-qPCR (original GSE12972 publication)	11	0	11
2. GSE2238 (Lehnhardt 2005, HT-1080 fibrosarcoma, same protocol)	10	3	7
3. Canonical doxorubicin-response gene panel (broad literature)	30	0	30
Combined across all three layers	51	3	48

## Sheet: Layer1_Daigeler
Layer	Gene	Expected	Observed_logFC	P.Value	Concordant_current	Concordant_if_flipped
Daigeler 2008 RT-qPCR	CD40	up	-0.891	0.0016466	NO	YES
Daigeler 2008 RT-qPCR	CDKN1A	up	-1.238	0.0027594	NO	YES
Daigeler 2008 RT-qPCR	FAS	up	-0.939	0.0015427	NO	YES
Daigeler 2008 RT-qPCR	GADD45A	up	-0.926	0.015596	NO	YES
Daigeler 2008 RT-qPCR	NFKBIA	up	-1.077	0.0108207	NO	YES
Daigeler 2008 RT-qPCR	PAWR	up	-0.781	0.108932	NO	YES
Daigeler 2008 RT-qPCR	TNFAIP3	up	-1.479	0.0059957	NO	YES
Daigeler 2008 RT-qPCR	TNFRSF10B	up	-1.644	0.0022791	NO	YES
Daigeler 2008 RT-qPCR	ITGB2	down	1.306	0.0566457	NO	YES
Daigeler 2008 RT-qPCR	PPP3CA	down	0.42	0.117087	NO	YES
Daigeler 2008 RT-qPCR	YWHAH	down	0.421	0.118429	NO	YES

## Sheet: Layer2_GSE2238_Lehnhardt
Layer	Gene	Expected	Observed_logFC	P.Value	Concordant_current	Concordant_if_flipped
GSE2238 (Lehnhardt 2005)	CYCS	up	-0.468	0.054896	NO	YES
GSE2238 (Lehnhardt 2005)	APAF1	up	-0.181	0.466442	NO	YES
GSE2238 (Lehnhardt 2005)	STAT1	up	-0.322	0.505843	NO	YES
GSE2238 (Lehnhardt 2005)	STAT3	up	-0.281	0.228835	NO	YES
GSE2238 (Lehnhardt 2005)	CASP1	up	0.533	0.151063	YES	NO
GSE2238 (Lehnhardt 2005)	CASP3	up	-0.332	0.134581	NO	YES
GSE2238 (Lehnhardt 2005)	CASP6	up	0.308	0.264512	YES	NO
GSE2238 (Lehnhardt 2005)	CASP8	up	-0.211	0.334939	NO	YES
GSE2238 (Lehnhardt 2005)	CASP9	up	0.22	0.1785	YES	NO
GSE2238 (Lehnhardt 2005)	BCL2	down	0.372	0.467376	NO	YES

## Sheet: Layer3_Canonical
Layer	Gene	Expected	Observed_logFC	P.Value	Concordant_current	Concordant_if_flipped
Canonical literature panel	CDKN1A	up	-1.238	0.0027594	NO	YES
Canonical literature panel	GADD45A	up	-0.926	0.015596	NO	YES
Canonical literature panel	BAX	up	-0.164	0.483619	NO	YES
Canonical literature panel	BBC3	up	-0.431	0.156464	NO	YES
Canonical literature panel	MDM2	up	-1.088	0.0586682	NO	YES
Canonical literature panel	CXCL8	up	-4.046	0.0013621	NO	YES
Canonical literature panel	IL6	up	-3.032	0.0026652	NO	YES
Canonical literature panel	CCL20	up	-4.545	0.0009096	NO	YES
Canonical literature panel	CXCL2	up	-3.048	0.0059509	NO	YES
Canonical literature panel	CXCL3	up	-3.562	0.0008148	NO	YES
Canonical literature panel	MMP1	up	-2.963	0.0041152	NO	YES
Canonical literature panel	MMP10	up	-3.015	0.0009964	NO	YES
Canonical literature panel	IL1B	up	-2.006	0.008887	NO	YES
Canonical literature panel	PTGS2	up	-2.343	0.0146337	NO	YES
Canonical literature panel	TNFAIP3	up	-1.479	0.0059957	NO	YES
Canonical literature panel	NFKBIA	up	-1.077	0.0108207	NO	YES
Canonical literature panel	BIRC3	up	-1.227	0.0047886	NO	YES
Canonical literature panel	ICAM1	up	-1.534	0.0037656	NO	YES
Canonical literature panel	CCNB1	down	0.566	0.0903732	NO	YES
Canonical literature panel	CCNA2	down	0.62	0.117182	NO	YES
Canonical literature panel	CDK1	down	0.885	0.0737116	NO	YES
Canonical literature panel	MKI67	down	1.226	0.0297002	NO	YES
Canonical literature panel	TOP2A	down	1.596	0.0353904	NO	YES
Canonical literature panel	MCM2	down	0.47	0.169484	NO	YES
Canonical literature panel	FOXM1	down	1.763	0.0049451	NO	YES
Canonical literature panel	BIRC5	down	1.318	0.0318983	NO	YES
Canonical literature panel	PLK1	down	0.612	0.0531016	NO	YES
Canonical literature panel	AURKA	down	0.67	0.104838	NO	YES
Canonical literature panel	AURKB	down	0.463	0.20394	NO	YES
Canonical literature panel	E2F1	down	0.234	0.107961	NO	YES
